# Supplementary material for: Verification of the eighth edition of the UICC‐TNM classification on surgically resected lung adenocarcinoma: Comparison with previous classification in a local center
Source: Cancer Rep (Hoboken). 2021 Jun 24;5(1):e1422. doi: 10.1002/cnr2.1422 (PMC8789611; doi:10.1002/cnr2.1422)
Supplement: Supplementary file 3 — Table S1 The correspondence table between clinical T‐ and pathological T‐descriptors in the seventh edition of UICC [file CNR2-5-e1422-s001.xlsx]

## Sheet: Sheet1
	Supplementary table 1. The correspondence table between clinical T- and pathological T-descriptors in the seventh edition of UICC
	cT7th＼pT7th	1a	1b	2a	2b	3	Total
	1a	198	6	9	0	0	213
	1b	37	50	27	0	3	117
	2a	1	18	49	4	5	77
	2b	0	1	5	6	2	14
	3	0	0	1	2	5	8
	Total	236	75	91	12	15	429
